# Supplementary material for: Application of holographic imaging combined with real-time ultrasound-guided robot-assisted partial nephrectomy in the treatment of completely endophytic renal tumours: a retrospective cohort study comparing with pure laparoscopic surgery
Source: Front Oncol. 2025 Nov 24;15:1671896. doi: 10.3389/fonc.2025.1671896 (PMC12682635; doi:10.3389/fonc.2025.1671896)
Supplement: Supplementary Table 1 — Characteristics and Exclusion Reasons for the Two Unmatched Patients. (Note on R.E.N.A.L. Score: The suffix ‘x’ indicates that the posteriorly located tumour could not be assigned an ‘a’ (anterior) or ‘p’ (posterior) designation.). [file Table1.xlsx]

## Sheet: Sheet1
Patient ID	Assigned Group	Age (years)	Gender	BMI (kg/m²)	Hypertension	Tumor Size (cm)	R.E.N.A.L. Score	Preoperative eGFR (ml/min/1.73m²)	Reason for Exclusion
P-047	LPN	72	Male	28.5	No	4.2	10x	88.3	Extreme Propensity Score: Very high BMI and large tumor size resulted in a propensity score outside the caliper width (＞0.2 SD) of any patient in the RAPN group.
P-063	LPN	41	Female	19	No	1.8	8p	122.7	Unique Covariate Profile: Young age, low BMI, and very small tumor size created a profile with no close match in the RAPN cohort.
