# Supplementary material for: Application of holographic imaging combined with real-time ultrasound-guided robot-assisted partial nephrectomy in the treatment of completely endophytic renal tumours: a retrospective cohort study comparing with pure laparoscopic surgery
Source: Front Oncol. 2025 Nov 24;15:1671896. doi: 10.3389/fonc.2025.1671896 (PMC12682635; doi:10.3389/fonc.2025.1671896)
Supplement: Supplementary Table 2 — Comparison of Baseline Characteristics Between Excluded Patients and the Final Included Cohort. (P-values were calculated using independent t-test, Mann-Whitney U test, or Fisher’s exact test, as appropriate. No statistically significant differences were observed (all P > 0.05), indicating minimal selection bias from the exclusion of these patients.). [file Table2.xlsx]

## Sheet: Sheet1
Variable	Excluded Patients (n=2)	Included Cohort (n=61)	P-value
Age (years)	56.5 (41.0, 72.0)	55.6 ± 13.1	0.956
Male, n (%)	1 (50.0%)	40 (65.6%)	1
BMI (kg/m²)	23.8 (19.0, 28.5)	25.8 ± 4.3	0.587
Hypertension, n (%)	0 (0.0%)	25 (41.0%)	0.531
Tumor size (cm)	3.0 (1.8, 4.2)	2.8 ± 0.9	0.654
R.E.N.A.L. score	9 (8, 10)	9 (8, 10)	0.905
Preoperative eGFR (ml/min/1.73m²)	105.5 (88.3, 122.7)	105.7 ± 17.5	0.985
